# Supplementary material for: First Canadian records of genera Apimela Mulsant & Rey and Gyronycha Casey from New Brunswick: description of two new species and new provincial distribution records (Coleoptera, Staphylinidae, Aleocharinae)
Source: Zookeys. 2017 May 3;(672):35–48. doi: 10.3897/zookeys.672.12488 (PMC5527340; doi:10.3897/zookeys.672.12488)
Supplement: XML Treatment for Apimela [file zookeys.672.12488-treatment1.xml]

<!DOCTYPE tp:taxon-treatment
  PUBLIC "-//TaxonX//DTD Taxonomic Treatment Publishing DTD v0 20100105//EN" "tax-treatment-NSO.dtd">
<tp:taxon-treatment xmlns:tp="http://www.plazi.org/taxpub"><tp:treatment-meta><kwd-group><label>Taxon classification</label><kwd><named-content xmlns:xlink="http://www.w3.org/1999/xlink" content-type="kingdom">Animalia</named-content></kwd><kwd><named-content xmlns:xlink="http://www.w3.org/1999/xlink" content-type="order">Coleoptera</named-content></kwd><kwd><named-content xmlns:xlink="http://www.w3.org/1999/xlink" content-type="family">Staphylinidae</named-content></kwd></kwd-group><mixed-citation publication-type="journal"><person-group><name><surname>Klimaszewski</surname><given-names>Jan</given-names></name><name><surname>Webster</surname><given-names>Reginald P.</given-names></name><name><surname>Zanetti</surname><given-names>Adriano</given-names></name><name><surname>Bourdon</surname><given-names>Caroline</given-names></name></person-group><article-title>First Canadian records of genera <italic><tp:taxon-name><tp:taxon-name-part taxon-name-part-type="genus" reg="Apimela">Apimela</tp:taxon-name-part></tp:taxon-name></italic> Mulsant &amp; Rey and <italic><tp:taxon-name><tp:taxon-name-part taxon-name-part-type="genus" reg="Gyronycha">Gyronycha</tp:taxon-name-part></tp:taxon-name></italic> Casey from New Brunswick: description of two new species and new provincial distribution records (<tp:taxon-name><tp:taxon-name-part taxon-name-part-type="order">Coleoptera</tp:taxon-name-part></tp:taxon-name>, <tp:taxon-name><tp:taxon-name-part taxon-name-part-type="family">Staphylinidae</tp:taxon-name-part></tp:taxon-name>, <tp:taxon-name><tp:taxon-name-part taxon-name-part-type="subfamily">Aleocharinae</tp:taxon-name-part></tp:taxon-name>)</article-title><source>Zookeys</source><day>3</day><month>5</month><year>2017</year><volume>2017</volume><issue>672</issue><fpage>35</fpage><lpage>48</lpage><pub-id pub-id-type="doi">10.3897/zookeys.672.12488</pub-id></mixed-citation></tp:treatment-meta><tp:nomenclature><tp:taxon-name>
              <tp:taxon-name-part taxon-name-part-type="genus" reg="Apimela">Apimela</tp:taxon-name-part>
            </tp:taxon-name><tp:taxon-authority>Mulsant &amp; Rey, 1874</tp:taxon-authority><xref ref-type="fig" rid="F1">Figs 1–8</xref><xref ref-type="fig" rid="F2">, 9–15</xref><xref ref-type="fig" rid="F5">, 27–29</xref></tp:nomenclature><tp:treatment-sec sec-type="type species" id="SECID0E5KAE"><title>Type species.</title><p>
              <italic><tp:taxon-name><tp:taxon-name-part taxon-name-part-type="genus" reg="Homalota">Homalota</tp:taxon-name-part> <tp:taxon-name-part taxon-name-part-type="species" reg="macella">macella</tp:taxon-name-part></tp:taxon-name></italic> Erichson, 1839</p></tp:treatment-sec><tp:treatment-sec sec-type="diagnosis" id="SECID0EPLAE"><title>Diagnosis.</title><p>Body yellowish brown, narrow and linear, length 2.0-3.0 mm; forebody densely and finely pubescent; head subquadrate as large as or slightly larger than pronotum, eyes moderately large, usually shorter than postocular area of head and visible from above, posterior angles of head angular, basal carina vestigial and visible only basally; antennomeres V-X slightly to strongly transverse; last palpomere needle-shaped; pronotum slightly transverse, widest in apical third, as long as head, densely pubescent, pubescence on midline of disc directed anteriad except posteriad basally, on sides anteriad and laterad, forming arcuate lines; elytra strongly elongate, one six/seventh broader than pronotum, at suture longer than pronotum, pubescence directed obliquely postriad; mesoventrite long, mesocoxae close; abdomen parallel sided, first four visible tergites with deep arcuate impressions, males without tubercles on first and fifth visible tergites; basal metatarsus as long as two following combined, tarsi small; median lobe of aedeagus with sinuate venter of tubus in lateral view, crista apicalis of bulbus from moderately-sized to large, internal sac with complex sclerites; spermatheca with sinuate stem, coils partial and not overlapping. Species of this genus occur in riparian habitats.</p></tp:treatment-sec><tp:treatment-sec><!--Section generated to contain objects referenced in tp:taxon-treatment.--><fig id="F1" position="float" orientation="portrait"><label>Figures 1–8.</label><caption><p>
                  <italic><tp:taxon-name><tp:taxon-name-part taxon-name-part-type="genus" reg="Apimela">Apimela</tp:taxon-name-part> <tp:taxon-name-part taxon-name-part-type="species" reg="fusciceps">fusciceps</tp:taxon-name-part></tp:taxon-name></italic> (Casey): <bold>1</bold> habitus in dorsal view <bold>2–3</bold> median lobe of aedeagus in lateral view <bold>4</bold> male tergite VIII <bold>5</bold> male sternite VIII <bold>8</bold> spermatheca <bold>6</bold> female tergite VIII <bold>7</bold> female sternite VIII. Scale bars: 1 mm for habitus; 0.2 mm for remaining structures.</p></caption><graphic xmlns:xlink="http://www.w3.org/1999/xlink" xlink:href="zookeys-672-035-g001.jpg" position="float" orientation="portrait" xlink:type="simple" id="oo_134481.jpg"/></fig><fig id="F2" position="float" orientation="portrait"><label>Figures 9–15.</label><caption><p>
                  <italic><tp:taxon-name><tp:taxon-name-part taxon-name-part-type="genus" reg="Apimela">Apimela</tp:taxon-name-part> <tp:taxon-name-part taxon-name-part-type="species" reg="canadensis">canadensis</tp:taxon-name-part></tp:taxon-name></italic> Klimaszewski &amp; Webster, sp. n.: <bold>9</bold> habitus in dorsal view <bold>10</bold> median lobe of aedeagus in lateral view; 11, male tergite VIII <bold>12</bold> male sternite VIII <bold>13</bold> female tergite VIII <bold>14</bold> female sternite VIII <bold>15</bold> spermatheca. Scale bars: 1 mm for habitus; 0.2 mm for remaining structures.</p></caption><graphic xmlns:xlink="http://www.w3.org/1999/xlink" xlink:href="zookeys-672-035-g002.jpg" position="float" orientation="portrait" xlink:type="simple" id="oo_134482.jpg"/></fig><fig id="F5" position="float" orientation="portrait"><label>Figures 27–29.</label><caption><p>
                  <italic><tp:taxon-name><tp:taxon-name-part taxon-name-part-type="genus" reg="Apimela">Apimela</tp:taxon-name-part> <tp:taxon-name-part taxon-name-part-type="species" reg="macella">macella</tp:taxon-name-part></tp:taxon-name></italic> (Erichson) (type species of the genus from Europe): <bold>27</bold> habitus in dorsal view <bold>28</bold> median lobe of aedeagus in lateral view <bold>29</bold> spermatheca. Scale bars: 1 mm for habitus; 0.2 mm for remaining structures.</p></caption><graphic xmlns:xlink="http://www.w3.org/1999/xlink" xlink:href="zookeys-672-035-g005.jpg" position="float" orientation="portrait" xlink:type="simple" id="oo_134487.jpg"/></fig></tp:treatment-sec></tp:taxon-treatment>
