# Supplementary material for: First Canadian records of genera Apimela Mulsant & Rey and Gyronycha Casey from New Brunswick: description of two new species and new provincial distribution records (Coleoptera, Staphylinidae, Aleocharinae)
Source: Zookeys. 2017 May 3;(672):35–48. doi: 10.3897/zookeys.672.12488 (PMC5527340; doi:10.3897/zookeys.672.12488)
Supplement: XML Treatment for Apimela fusciceps [file zookeys.672.12488-treatment2.xml]

<!DOCTYPE tp:taxon-treatment
  PUBLIC "-//TaxonX//DTD Taxonomic Treatment Publishing DTD v0 20100105//EN" "tax-treatment-NSO.dtd">
<tp:taxon-treatment xmlns:tp="http://www.plazi.org/taxpub"><tp:treatment-meta><kwd-group><label>Taxon classification</label><kwd><named-content xmlns:xlink="http://www.w3.org/1999/xlink" content-type="kingdom">Animalia</named-content></kwd><kwd><named-content xmlns:xlink="http://www.w3.org/1999/xlink" content-type="order">Coleoptera</named-content></kwd><kwd><named-content xmlns:xlink="http://www.w3.org/1999/xlink" content-type="family">Staphylinidae</named-content></kwd></kwd-group><mixed-citation publication-type="journal"><person-group><name><surname>Klimaszewski</surname><given-names>Jan</given-names></name><name><surname>Webster</surname><given-names>Reginald P.</given-names></name><name><surname>Zanetti</surname><given-names>Adriano</given-names></name><name><surname>Bourdon</surname><given-names>Caroline</given-names></name></person-group><article-title>First Canadian records of genera <italic><tp:taxon-name><tp:taxon-name-part taxon-name-part-type="genus" reg="Apimela">Apimela</tp:taxon-name-part></tp:taxon-name></italic> Mulsant &amp; Rey and <italic><tp:taxon-name><tp:taxon-name-part taxon-name-part-type="genus" reg="Gyronycha">Gyronycha</tp:taxon-name-part></tp:taxon-name></italic> Casey from New Brunswick: description of two new species and new provincial distribution records (<tp:taxon-name><tp:taxon-name-part taxon-name-part-type="order">Coleoptera</tp:taxon-name-part></tp:taxon-name>, <tp:taxon-name><tp:taxon-name-part taxon-name-part-type="family">Staphylinidae</tp:taxon-name-part></tp:taxon-name>, <tp:taxon-name><tp:taxon-name-part taxon-name-part-type="subfamily">Aleocharinae</tp:taxon-name-part></tp:taxon-name>)</article-title><source>Zookeys</source><day>3</day><month>5</month><year>2017</year><volume>2017</volume><issue>672</issue><fpage>35</fpage><lpage>48</lpage><pub-id pub-id-type="doi">10.3897/zookeys.672.12488</pub-id></mixed-citation></tp:treatment-meta><tp:nomenclature><tp:taxon-name>
              <tp:taxon-name-part taxon-name-part-type="genus" reg="Apimela">Apimela</tp:taxon-name-part>
              <tp:taxon-name-part taxon-name-part-type="species" reg="fusciceps">fusciceps</tp:taxon-name-part>
            </tp:taxon-name><tp:taxon-authority>(Casey)</tp:taxon-authority><tp:taxon-status xmlns:xlink="http://www.w3.org/1999/xlink" xlink:type="simple">comb. n.</tp:taxon-status><xref ref-type="fig" rid="F1">Figs 1–8</xref><tp:nomenclature-citation-list><tp:nomenclature-citation><tp:taxon-name>
                  <tp:taxon-name-part taxon-name-part-type="genus" reg="Gyronycha">Gyronycha</tp:taxon-name-part> <tp:taxon-name-part taxon-name-part-type="species" reg="fusciceps">fusciceps</tp:taxon-name-part></tp:taxon-name><comment>Casey, 1894: 376. <tp:material-citation><tp:type-status designation="n">Lectotype</tp:type-status> (female). USA: N.Y. [New York];</tp:material-citation><tp:taxon-name><tp:taxon-name-part taxon-name-part-type="species" reg="fusciceps">fusciceps</tp:taxon-name-part></tp:taxon-name> Casey; TYPE <named-content xmlns:xlink="http://www.w3.org/1999/xlink" content-type="dwc:institutional_code" xlink:type="simple">USNM</named-content> 38789; Casey bequest 1925; our lectotype designation label (<named-content xmlns:xlink="http://www.w3.org/1999/xlink" content-type="dwc:institutional_code" xlink:type="simple">USNM</named-content>). There is an unpublished Gusarov’s lectotype designation label. The genitalia were probably treated by KOH as they are barely recognizable and the spermatheca is missing. Lectotype - present designation. PARALECTOTYPE: USA: N.Y. [New York]; <tp:taxon-name><tp:taxon-name-part taxon-name-part-type="species" reg="fusciceps">fusciceps</tp:taxon-name-part></tp:taxon-name> Casey; TYPE <named-content xmlns:xlink="http://www.w3.org/1999/xlink" content-type="dwc:institutional_code" xlink:type="simple">USNM</named-content> 38789, <tp:taxon-name><tp:taxon-name-part taxon-name-part-type="species" reg="fusciceps">fusciceps</tp:taxon-name-part></tp:taxon-name>-2; Casey bequest 1925; our paralectotype designation label (<named-content xmlns:xlink="http://www.w3.org/1999/xlink" content-type="dwc:institutional_code" xlink:type="simple">USNM</named-content>) 1 male. There is an unpublished Gusarov’s paralectotype label. The genitalia were probably treated by KOH as they are barely recognizable.</comment></tp:nomenclature-citation><tp:nomenclature-citation><tp:taxon-name>
                  <tp:taxon-name-part taxon-name-part-type="genus" reg="Gyronycha">Gyronycha</tp:taxon-name-part> <tp:taxon-name-part taxon-name-part-type="species" reg="lepida">lepida</tp:taxon-name-part></tp:taxon-name><comment>Casey, 1911: 217, syn. n. <bold>Lectotype</bold> (male). USA: N.C. [North Carolina]; <tp:taxon-name><tp:taxon-name-part taxon-name-part-type="species" reg="lepida">lepida</tp:taxon-name-part></tp:taxon-name> Casey; TYPE <named-content xmlns:xlink="http://www.w3.org/1999/xlink" content-type="dwc:institutional_code" xlink:type="simple">USNM</named-content> 38790; Casey bequest 1925; our lectotype designation label (<named-content xmlns:xlink="http://www.w3.org/1999/xlink" content-type="dwc:institutional_code" xlink:type="simple">USNM</named-content>). There is an unpublished Gusarov’s lectotype designation label. Lectotype - present designation. PARALECTOTYPES: N.C. [North Carolina]; <tp:taxon-name><tp:taxon-name-part taxon-name-part-type="species" reg="lepida">lepida</tp:taxon-name-part></tp:taxon-name> Casey; TYPE <named-content xmlns:xlink="http://www.w3.org/1999/xlink" content-type="dwc:institutional_code" xlink:type="simple">USNM</named-content> 38790, <tp:taxon-name><tp:taxon-name-part taxon-name-part-type="species" reg="lepida">lepida</tp:taxon-name-part></tp:taxon-name>-2; Casey bequest 1925; our paralectotype designation label (<named-content xmlns:xlink="http://www.w3.org/1999/xlink" content-type="dwc:institutional_code" xlink:type="simple">USNM</named-content>) 1 female [there is an unpublished Gusarov’s paralectotype designation label]; N.C. [North Carolina]; TYPE <named-content xmlns:xlink="http://www.w3.org/1999/xlink" content-type="dwc:institutional_code" xlink:type="simple">USNM</named-content> 38790, <tp:taxon-name><tp:taxon-name-part taxon-name-part-type="species" reg="lepida">lepida</tp:taxon-name-part></tp:taxon-name>-3 Casey; Casey bequest 1925; our paralectotype designation label (<named-content xmlns:xlink="http://www.w3.org/1999/xlink" content-type="dwc:institutional_code" xlink:type="simple">USNM</named-content>)1 female [there is an unpublished Gusarov’s paralectotype designation label].</comment></tp:nomenclature-citation></tp:nomenclature-citation-list></tp:nomenclature><tp:treatment-sec sec-type="material" id="SECID0ENRAE"><title>Material examined.</title><p><tp:material-citation>Canada, New Brunswick, Carleton Co., Belleville, Meduxnekeag Valley Nature Preserve, <named-content xmlns:xlink="http://www.w3.org/1999/xlink" content-type="dwc:verbatimCoordinates" xlink:type="simple"><named-content content-type="geo-json" specific-use="{&#34;type&#34;:&#34;Point&#34;,&#34;coordinates&#34;:[-67.683200,46.194400]}" id="NCID0EWRAE" xlink:type="simple">46.1944°N, 67.6832°W</named-content></named-content>, 2.VI.2008, R.P. Webster, coll.// River margin, under cobblestones in sand/gravel, among scattered grasses (RWC, <named-content xmlns:xlink="http://www.w3.org/1999/xlink" content-type="dwc:institutional_code" xlink:type="simple">LFC</named-content>) 2 females</tp:material-citation>; Belleville, Meduxnekeag Valley Nature Preserve, <named-content xmlns:xlink="http://www.w3.org/1999/xlink" content-type="dwc:verbatimCoordinates" xlink:type="simple"><named-content content-type="geo-json" specific-use="{&#34;type&#34;:&#34;Point&#34;,&#34;coordinates&#34;:[-67.683200,46.194200]}" id="NCID0EHSAE" xlink:type="simple">46.1942°N, 67.6832°W</named-content></named-content>, 9.VI.2008, R.P. Webster, coll. // River margin, under cobblestones among grasses away from water’s edge (<abbrev xmlns:xlink="http://www.w3.org/1999/xlink" xlink:title="R. Webster collection, Fredercton, New Brunswick, Canada" id="ABBRID0EMSAE" xlink:type="simple">RWC</abbrev>) 2 females; Belleville, Meduxnekeag Valley Nature Preserve, <named-content xmlns:xlink="http://www.w3.org/1999/xlink" content-type="dwc:verbatimCoordinates" xlink:type="simple"><named-content content-type="geo-json" specific-use="{&#34;type&#34;:&#34;Point&#34;,&#34;coordinates&#34;:[-67.681500,46.192100]}" id="NCID0ETSAE" xlink:type="simple">46.1921°N, 67.6815°W</named-content></named-content>, 11.VI.2010, R.P. Webster, coll. // River margin, under cobblestones set in sand (<abbrev xmlns:xlink="http://www.w3.org/1999/xlink" xlink:title="R. Webster collection, Fredercton, New Brunswick, Canada" id="ABBRID0EYSAE" xlink:type="simple">RWC</abbrev>) 1 female; Belleville, Meduxnekeag Valley Nature Preserve, <named-content xmlns:xlink="http://www.w3.org/1999/xlink" content-type="dwc:verbatimCoordinates" xlink:type="simple"><named-content content-type="geo-json" specific-use="{&#34;type&#34;:&#34;Point&#34;,&#34;coordinates&#34;:[-67.683000,46.194100]}" id="NCID0E6SAE" xlink:type="simple">46.1941°N, 67.6830°W</named-content></named-content>, 31.V.2013, R.P. Webster, coll. // River margin, under small rock (<abbrev xmlns:xlink="http://www.w3.org/1999/xlink" xlink:title="R. Webster collection, Fredercton, New Brunswick, Canada" id="ABBRID0EETAE" xlink:type="simple">RWC</abbrev>) 1 male.</p><fig id="F1" position="float" orientation="portrait"><label>Figures 1–8.</label><caption><p>
                  <italic><tp:taxon-name><tp:taxon-name-part taxon-name-part-type="genus" reg="Apimela">Apimela</tp:taxon-name-part> <tp:taxon-name-part taxon-name-part-type="species" reg="fusciceps">fusciceps</tp:taxon-name-part></tp:taxon-name></italic> (Casey): <bold>1</bold> habitus in dorsal view <bold>2–3</bold> median lobe of aedeagus in lateral view <bold>4</bold> male tergite VIII <bold>5</bold> male sternite VIII <bold>8</bold> spermatheca <bold>6</bold> female tergite VIII <bold>7</bold> female sternite VIII. Scale bars: 1 mm for habitus; 0.2 mm for remaining structures.</p></caption><graphic xmlns:xlink="http://www.w3.org/1999/xlink" xlink:href="zookeys-672-035-g001.jpg" position="float" orientation="portrait" xlink:type="simple" id="oo_134481.jpg"/></fig></tp:treatment-sec><tp:treatment-sec sec-type="diagnosis" id="SECID0EOUAE"><title>Diagnosis.</title><p>Body length 3.0–3.4 mm, subparallel, yellowish brown, head and scutellar region of elytra dark brown, strongly glossy, forebody with fine and moderately dense pubescence, punctation fine; head subquadrate, eyes large and about as long as postocular region of head, posterior angles rounded, pubescence directed straight and obliquely anteriad; antennomeres V-X slightly to strongly transverse, head broader than pronotum; pronotum slightly transverse, posterior angles angular; elytra elongate, at suture longer than pronotum, and about one fourth wider than pronotum, abdomen subparallel, with first visible four tergites deeply impressed basally, males lacking tubercles on first and fifth visible tergites. MALE. Median lobe of aedeagus with tubus strongly produced ventrally, in lateral view its venter sinuate with two more or less visible minute teeth in apical third, internal sac with complex structures as illustrated (Figs <xref ref-type="fig" rid="F1">2</xref> [NB], 3 [holotype]); tergite VIII truncate apically (Fig. <xref ref-type="fig" rid="F1">4</xref>); sternite VIII produced apically and sharply pointed (Fig. <xref ref-type="fig" rid="F1">5</xref>). FEMALE. Spermatheca S-shaped, capsule tubular, slightly arched and with apical narrow, tubular projection coiled apically, stem sinuate and twisted (Fig. <xref ref-type="fig" rid="F1">8</xref>); tergite VIII truncate apically (Fig. <xref ref-type="fig" rid="F1">6</xref>); sternite VIII rounded apically (Fig. <xref ref-type="fig" rid="F1">7</xref>).</p></tp:treatment-sec><tp:treatment-sec sec-type="distribution" id="SECID0EMVAE"><title>Distribution.</title><p>Formerly known from New York and North Carolina in the United States (<xref ref-type="bibr" rid="B3">Casey 1894</xref>, <xref ref-type="bibr" rid="B4">1911</xref>). Here, reported in New Brunswick, Canada, for the first time.</p></tp:treatment-sec><tp:treatment-sec sec-type="Collection and habitat data" id="SECID0E1VAE"><title>Collection and habitat data.</title><p>In New Brunswick, this species was found along a river margin under cobblestones set in sand/gravel, often in areas with scattered grasses, sometimes away from water’s edge. Adults were collected in late May and June.</p></tp:treatment-sec><tp:treatment-sec sec-type="comments" id="SECID0E6VAE"><title>Comments.</title><p>This species belongs to a distinct species group and has spermatheca type similar to that of <italic><tp:taxon-name><tp:taxon-name-part taxon-name-part-type="genus" reg="Apimela">A.</tp:taxon-name-part> <tp:taxon-name-part taxon-name-part-type="species" reg="attenuata">attenuata</tp:taxon-name-part></tp:taxon-name></italic> (Casey).</p></tp:treatment-sec><ref-list><ref id="B3"><mixed-citation xmlns:xlink="http://www.w3.org/1999/xlink" xlink:type="simple">
          <person-group><name name-style="western"><surname>Casey</surname><given-names>TL</given-names></name></person-group> (<year>1894</year>) <article-title>Coleopterological notices. V</article-title>. <source>Annals of the New York Academy of Sciences</source> <volume>7</volume>(<issue>6</issue>/<issue>12</issue>): <fpage>281</fpage>–<lpage>606</lpage>, pl. 1. [the actual year of publication was 1894 but it is cited often as 1893]</mixed-citation></ref><ref id="B4"><mixed-citation xmlns:xlink="http://www.w3.org/1999/xlink" xlink:type="simple">
          <person-group><name name-style="western"><surname>Casey</surname><given-names>TL</given-names></name></person-group> (<year>1911</year>) <source>New American species of <tp:taxon-name><tp:taxon-name-part taxon-name-part-type="subfamily">Aleocharinae</tp:taxon-name-part></tp:taxon-name> and <tp:taxon-name><tp:taxon-name-part taxon-name-part-type="subfamily">Myllaeninae</tp:taxon-name-part></tp:taxon-name>. Memoirs on the <tp:taxon-name><tp:taxon-name-part taxon-name-part-type="order">Coleoptera</tp:taxon-name-part></tp:taxon-name> 2. The New Era Printing Co.</source> <publisher-name>, Lancaster</publisher-name>, <publisher-loc>Pennsylvania</publisher-loc>, <size units="page">245 pp</size>.</mixed-citation></ref></ref-list></tp:taxon-treatment>
