# Supplementary material for: First Canadian records of genera Apimela Mulsant & Rey and Gyronycha Casey from New Brunswick: description of two new species and new provincial distribution records (Coleoptera, Staphylinidae, Aleocharinae)
Source: Zookeys. 2017 May 3;(672):35–48. doi: 10.3897/zookeys.672.12488 (PMC5527340; doi:10.3897/zookeys.672.12488)
Supplement: XML Treatment for Apimela canadensis [file zookeys.672.12488-treatment3.xml]

<!DOCTYPE tp:taxon-treatment
  PUBLIC "-//TaxonX//DTD Taxonomic Treatment Publishing DTD v0 20100105//EN" "tax-treatment-NSO.dtd">
<tp:taxon-treatment xmlns:tp="http://www.plazi.org/taxpub"><tp:treatment-meta><kwd-group><label>Taxon classification</label><kwd><named-content xmlns:xlink="http://www.w3.org/1999/xlink" content-type="kingdom">Animalia</named-content></kwd><kwd><named-content xmlns:xlink="http://www.w3.org/1999/xlink" content-type="order">Coleoptera</named-content></kwd><kwd><named-content xmlns:xlink="http://www.w3.org/1999/xlink" content-type="family">Staphylinidae</named-content></kwd></kwd-group><mixed-citation publication-type="journal"><person-group><name><surname>Klimaszewski</surname><given-names>Jan</given-names></name><name><surname>Webster</surname><given-names>Reginald P.</given-names></name><name><surname>Zanetti</surname><given-names>Adriano</given-names></name><name><surname>Bourdon</surname><given-names>Caroline</given-names></name></person-group><article-title>First Canadian records of genera <italic><tp:taxon-name><tp:taxon-name-part taxon-name-part-type="genus" reg="Apimela">Apimela</tp:taxon-name-part></tp:taxon-name></italic> Mulsant &amp; Rey and <italic><tp:taxon-name><tp:taxon-name-part taxon-name-part-type="genus" reg="Gyronycha">Gyronycha</tp:taxon-name-part></tp:taxon-name></italic> Casey from New Brunswick: description of two new species and new provincial distribution records (<tp:taxon-name><tp:taxon-name-part taxon-name-part-type="order">Coleoptera</tp:taxon-name-part></tp:taxon-name>, <tp:taxon-name><tp:taxon-name-part taxon-name-part-type="family">Staphylinidae</tp:taxon-name-part></tp:taxon-name>, <tp:taxon-name><tp:taxon-name-part taxon-name-part-type="subfamily">Aleocharinae</tp:taxon-name-part></tp:taxon-name>)</article-title><source>Zookeys</source><day>3</day><month>5</month><year>2017</year><volume>2017</volume><issue>672</issue><fpage>35</fpage><lpage>48</lpage><pub-id pub-id-type="doi">10.3897/zookeys.672.12488</pub-id></mixed-citation></tp:treatment-meta><tp:nomenclature><tp:taxon-name>
              <tp:taxon-name-part taxon-name-part-type="genus" reg="Apimela">Apimela</tp:taxon-name-part>
              <tp:taxon-name-part taxon-name-part-type="species" reg="canadensis">canadensis</tp:taxon-name-part>
              <object-id xmlns:xlink="http://www.w3.org/1999/xlink" content-type="zoobank" xlink:type="simple">http://zoobank.org/2CAD6FD2-6B89-45A8-93E1-4DE94B359B60</object-id>
            </tp:taxon-name><tp:taxon-authority>Klimaszewski &amp; Webster</tp:taxon-authority><tp:taxon-status xmlns:xlink="http://www.w3.org/1999/xlink" xlink:type="simple">sp. n.</tp:taxon-status><xref ref-type="fig" rid="F2">Figs 9–15</xref><!--PageBreak--></tp:nomenclature><tp:treatment-sec sec-type="Holotype" id="SECID0E5XAE"><title>Holotype</title><p>
              <bold>(male).</bold> CANADA, New Brunswick, Restigouche Co., Jacquet River Gorge PNA, <named-content xmlns:xlink="http://www.w3.org/1999/xlink" content-type="dwc:verbatimCoordinates" xlink:type="simple"><named-content content-type="geo-json" specific-use="{&#34;type&#34;:&#34;Point&#34;,&#34;coordinates&#34;:[-66.077900,47.825700]}" id="NCID0EJYAE" xlink:type="simple">47.8257°N, 66.0779°W</named-content></named-content>, 14.V.2010, R.P. Webster, coll. // Partially shaded cobblestone bar near outflow of brook at Jacquet River, under cobblestones and gravel on sand (<named-content xmlns:xlink="http://www.w3.org/1999/xlink" content-type="dwc:institutional_code" xlink:type="simple">LFC</named-content>). PARATYPES: New Brunswick, Restigouche Co., Jacquet River Gorge <!--PageBreak-->PNA, <named-content xmlns:xlink="http://www.w3.org/1999/xlink" content-type="dwc:verbatimCoordinates" xlink:type="simple"><named-content content-type="geo-json" specific-use="{&#34;type&#34;:&#34;Point&#34;,&#34;coordinates&#34;:[-66.077900,47.825700]}" id="NCID0EYYAE" xlink:type="simple">47.8257°N, 66.0779°W</named-content></named-content>, 14.V.2010, R.P. Webster coll. // Partially shaded cobblestone bar near outflow of brook at Jacquet River, under cobblestones &amp; gravel on sand (<abbrev xmlns:xlink="http://www.w3.org/1999/xlink" xlink:title="R. Webster collection, Fredercton, New Brunswick, Canada" id="ABBRID0E4YAE" xlink:type="simple">RWC</abbrev>) 2 males, 1 female; Carleton Co., Belleville, Meduxnekeag Valley Nature <!--PageBreak-->Preserve, <named-content xmlns:xlink="http://www.w3.org/1999/xlink" content-type="dwc:verbatimCoordinates" xlink:type="simple"><named-content content-type="geo-json" specific-use="{&#34;type&#34;:&#34;Point&#34;,&#34;coordinates&#34;:[-67.683200,46.194200]}" id="NCID0EGZAE" xlink:type="simple">46.1942°N, 67.6832°W</named-content></named-content>, 9.VI.2008, R.P. Webster coll. // River margin, under cobblestones among grasses away from water’s edge (<abbrev xmlns:xlink="http://www.w3.org/1999/xlink" xlink:title="R. Webster collection, Fredercton, New Brunswick, Canada" id="ABBRID0ELZAE" xlink:type="simple">RWC</abbrev>) 1 female.</p><fig id="F2" position="float" orientation="portrait"><label>Figures 9–15.</label><caption><p>
                  <italic><tp:taxon-name><tp:taxon-name-part taxon-name-part-type="genus" reg="Apimela">Apimela</tp:taxon-name-part> <tp:taxon-name-part taxon-name-part-type="species" reg="canadensis">canadensis</tp:taxon-name-part></tp:taxon-name></italic> Klimaszewski &amp; Webster, sp. n.: <bold>9</bold> habitus in dorsal view <bold>10</bold> median lobe of aedeagus in lateral view; 11, male tergite VIII <bold>12</bold> male sternite VIII <bold>13</bold> female tergite VIII <bold>14</bold> female sternite VIII <bold>15</bold> spermatheca. Scale bars: 1 mm for habitus; 0.2 mm for remaining structures.</p></caption><graphic xmlns:xlink="http://www.w3.org/1999/xlink" xlink:href="zookeys-672-035-g002.jpg" position="float" orientation="portrait" xlink:type="simple" id="oo_134482.jpg"/></fig></tp:treatment-sec><tp:treatment-sec sec-type="etymology" id="SECID0ET1AE"><title>Etymology.</title><p>Named after Canada, the country of origin, and to commemorate the 150<sup>th</sup> anniversary of Canada.</p></tp:treatment-sec><tp:treatment-sec sec-type="description" id="SECID0E21AE"><title>Description.</title><p>Body length 2.0–3.0 mm, subparallel, yellowish brown with slightly darker head, moderately glossy, forebody with fine and dense pubescence, punctation fine; head subquadrate, eyes moderately large and shorter than postocular region of head, posterior angles rounded and slightly angular, pubescence directed straight and obliquely anteriad; antennomeres V-X strongly transverse, head slightly broader than pronotum; pronotum slightly transverse, posterior angles angular; elytra elongate, at suture longer than pronotum, and about one sixth wider than pronotum, abdomen subparallel, with first four visible tergites deeply impressed basally, males lacking tubercles on first and fifth visible tergites. MALE. Median lobe of aedeagus with tubus strongly produced ventrally, its venter sinuate with apex turned slightly upward, internal sac with complex structures as illustrated (Fig. <xref ref-type="fig" rid="F2">10</xref>); tergite VIII truncate apically (Fig. <xref ref-type="fig" rid="F2">11</xref>); sternite VIII truncate and broadly arcuate apically (Fig. <xref ref-type="fig" rid="F2">12</xref>). FEMALE. Spermatheca S-shaped, capsule spherical, slightly arched with a narrow apical tubular multiple micro-coiled projection, stem sinuate, S-shaped (Fig. <xref ref-type="fig" rid="F2">15</xref>); tergite VIII truncate apically (Fig. <xref ref-type="fig" rid="F2">13</xref>); sternite VIII rounded apically (Fig. <xref ref-type="fig" rid="F2">14</xref>).</p></tp:treatment-sec><tp:treatment-sec sec-type="distribution" id="SECID0EZ2AE"><title>Distribution.</title><p>Known only from New Brunswick, Canada.</p></tp:treatment-sec><tp:treatment-sec sec-type="Collection and habitat data" id="SECID0E52AE"><title>Collection and habitat data.</title><p>The holotype and three paratypes were captured on a partially shaded cobblestone bar near the outflow of brook along the Jacquet River. The adults were found under cobblestones and gravel in sand. One paratype was found along a river margin under a cobblestone among grasses away from the water’s edge. Adults were collected in May and June.</p></tp:treatment-sec><tp:treatment-sec sec-type="comments" id="SECID0ED3AE"><title>Comments.</title><p>This species clearly belongs to a different species group than <italic><tp:taxon-name><tp:taxon-name-part taxon-name-part-type="genus" reg="Apimela">A.</tp:taxon-name-part> <tp:taxon-name-part taxon-name-part-type="species" reg="fusciceps">fusciceps</tp:taxon-name-part></tp:taxon-name></italic>, which has capsule of spermatheca entirely tubular.</p></tp:treatment-sec></tp:taxon-treatment>
