# Supplementary material for: First Canadian records of genera Apimela Mulsant & Rey and Gyronycha Casey from New Brunswick: description of two new species and new provincial distribution records (Coleoptera, Staphylinidae, Aleocharinae)
Source: Zookeys. 2017 May 3;(672):35–48. doi: 10.3897/zookeys.672.12488 (PMC5527340; doi:10.3897/zookeys.672.12488)
Supplement: XML Treatment for Gyronycha [file zookeys.672.12488-treatment4.xml]

<!DOCTYPE tp:taxon-treatment
  PUBLIC "-//TaxonX//DTD Taxonomic Treatment Publishing DTD v0 20100105//EN" "tax-treatment-NSO.dtd">
<tp:taxon-treatment xmlns:tp="http://www.plazi.org/taxpub"><tp:treatment-meta><kwd-group><label>Taxon classification</label><kwd><named-content xmlns:xlink="http://www.w3.org/1999/xlink" content-type="kingdom">Animalia</named-content></kwd><kwd><named-content xmlns:xlink="http://www.w3.org/1999/xlink" content-type="order">Coleoptera</named-content></kwd><kwd><named-content xmlns:xlink="http://www.w3.org/1999/xlink" content-type="family">Staphylinidae</named-content></kwd></kwd-group><mixed-citation publication-type="journal"><person-group><name><surname>Klimaszewski</surname><given-names>Jan</given-names></name><name><surname>Webster</surname><given-names>Reginald P.</given-names></name><name><surname>Zanetti</surname><given-names>Adriano</given-names></name><name><surname>Bourdon</surname><given-names>Caroline</given-names></name></person-group><article-title>First Canadian records of genera <italic><tp:taxon-name><tp:taxon-name-part taxon-name-part-type="genus" reg="Apimela">Apimela</tp:taxon-name-part></tp:taxon-name></italic> Mulsant &amp; Rey and <italic><tp:taxon-name><tp:taxon-name-part taxon-name-part-type="genus" reg="Gyronycha">Gyronycha</tp:taxon-name-part></tp:taxon-name></italic> Casey from New Brunswick: description of two new species and new provincial distribution records (<tp:taxon-name><tp:taxon-name-part taxon-name-part-type="order">Coleoptera</tp:taxon-name-part></tp:taxon-name>, <tp:taxon-name><tp:taxon-name-part taxon-name-part-type="family">Staphylinidae</tp:taxon-name-part></tp:taxon-name>, <tp:taxon-name><tp:taxon-name-part taxon-name-part-type="subfamily">Aleocharinae</tp:taxon-name-part></tp:taxon-name>)</article-title><source>Zookeys</source><day>3</day><month>5</month><year>2017</year><volume>2017</volume><issue>672</issue><fpage>35</fpage><lpage>48</lpage><pub-id pub-id-type="doi">10.3897/zookeys.672.12488</pub-id></mixed-citation></tp:treatment-meta><tp:nomenclature><tp:taxon-name>
              <tp:taxon-name-part taxon-name-part-type="genus" reg="Gyronycha">Gyronycha</tp:taxon-name-part>
            </tp:taxon-name><tp:taxon-authority>Casey, 1894</tp:taxon-authority><xref ref-type="fig" rid="F3">Figs 16–22</xref><xref ref-type="fig" rid="F4">, 23–26</xref></tp:nomenclature><tp:treatment-sec sec-type="type species" id="SECID0E34AE"><title>Type species.</title><p>
              <italic><tp:taxon-name><tp:taxon-name-part taxon-name-part-type="genus" reg="Gyronycha">Gyronycha</tp:taxon-name-part> <tp:taxon-name-part taxon-name-part-type="species" reg="valens">valens</tp:taxon-name-part></tp:taxon-name></italic> Casey, 1894.</p></tp:treatment-sec><tp:treatment-sec sec-type="diagnosis" id="SECID0EN5AE"><title>Diagnosis.</title><p>Body yellowish brown, narrow and linear, length 2.5–4.2 mm; forebody densely and finely pubescent; head round, as large as pronotum, eyes large, about as long as postocular area of head visible from above, posterior angles of head rounded, basal carina vestigial and visible only basally; antennomeres V-X slightly to strongly elongate; last palpomere needle-shaped; pronotum slightly transverse, widest in apical third, as long as head, densely pubescent, pubescence on midline of disc directed anteriad except posteriad basally, on sides anteriad and laterad, forming arcuate lines; elytra strongly elongate, one fifth broader than pronotum, at suture longer than pronotum, pubescence directed obliquely postriad; mesoventrite long, mesocoxae close; abdomen parallelsided, first four visible tergites with deep arcuate impressions, males with tubercles on first and fifth visible tergites; basal metatarsus as long as the following two combined, tarsi large; median lobe of aedeagus with strongly sinuate venter of tubus in lateral view, crista apicalis of bulbus moderately <!--PageBreak-->large, internal sac with complex sclerites; spermatheca with broadly and irregularly coiled stem, coils overlapping. New Brunswick specimens of this genus were found in gravel in a riparian habitat.</p><fig id="F3" position="float" orientation="portrait"><label>Figures 16–22.</label><caption><p>
                  <italic><tp:taxon-name><tp:taxon-name-part taxon-name-part-type="genus" reg="Gyronycha">Gyronycha</tp:taxon-name-part> <tp:taxon-name-part taxon-name-part-type="species" reg="valens">valens</tp:taxon-name-part></tp:taxon-name></italic> Casey (type species of the genus): <bold>16</bold> habitus in dorsal view <bold>17</bold> median lobe of aedeagus in lateral view <bold>18</bold> Paramere <bold>19</bold> male tergite VIII <bold>20</bold> male sternite VIII <bold>21</bold> dorsal projection on first visible male tergite; and <bold>22</bold> on fourth visible male tergite. Scale bars: 1 mm for habitus; 0.2 mm for remaining structures.</p></caption><graphic xmlns:xlink="http://www.w3.org/1999/xlink" xlink:href="zookeys-672-035-g003.jpg" position="float" orientation="portrait" xlink:type="simple" id="oo_134484.jpg"/></fig></tp:treatment-sec><tp:treatment-sec><!--Section generated to contain objects referenced in tp:taxon-treatment.--><fig id="F4" position="float" orientation="portrait"><label>Figures 23–26.</label><caption><p>
                  <italic><tp:taxon-name><tp:taxon-name-part taxon-name-part-type="genus" reg="Gyronycha">Gyronycha</tp:taxon-name-part> <tp:taxon-name-part taxon-name-part-type="species" reg="pseudoobscura">pseudoobscura</tp:taxon-name-part></tp:taxon-name></italic> Klimaszewski &amp; Webster (female): <bold>23</bold> habitus in dorsal view <bold>24</bold> tergite VIII <bold>25</bold> sternite VIII <bold>26</bold> spermatheca. Scale bars: 1 mm for habitus; 0.2 mm for remaining structures.</p></caption><graphic xmlns:xlink="http://www.w3.org/1999/xlink" xlink:href="zookeys-672-035-g004.jpg" position="float" orientation="portrait" xlink:type="simple" id="oo_134485.jpg"/></fig></tp:treatment-sec></tp:taxon-treatment>
