# Supplementary material for: First Canadian records of genera Apimela Mulsant & Rey and Gyronycha Casey from New Brunswick: description of two new species and new provincial distribution records (Coleoptera, Staphylinidae, Aleocharinae)
Source: Zookeys. 2017 May 3;(672):35–48. doi: 10.3897/zookeys.672.12488 (PMC5527340; doi:10.3897/zookeys.672.12488)
Supplement: XML Treatment for Gyronycha pseudoobscura [file zookeys.672.12488-treatment5.xml]

<!DOCTYPE tp:taxon-treatment
  PUBLIC "-//TaxonX//DTD Taxonomic Treatment Publishing DTD v0 20100105//EN" "tax-treatment-NSO.dtd">
<tp:taxon-treatment xmlns:tp="http://www.plazi.org/taxpub"><tp:treatment-meta><kwd-group><label>Taxon classification</label><kwd><named-content xmlns:xlink="http://www.w3.org/1999/xlink" content-type="kingdom">Animalia</named-content></kwd><kwd><named-content xmlns:xlink="http://www.w3.org/1999/xlink" content-type="order">Coleoptera</named-content></kwd><kwd><named-content xmlns:xlink="http://www.w3.org/1999/xlink" content-type="family">Staphylinidae</named-content></kwd></kwd-group><mixed-citation publication-type="journal"><person-group><name><surname>Klimaszewski</surname><given-names>Jan</given-names></name><name><surname>Webster</surname><given-names>Reginald P.</given-names></name><name><surname>Zanetti</surname><given-names>Adriano</given-names></name><name><surname>Bourdon</surname><given-names>Caroline</given-names></name></person-group><article-title>First Canadian records of genera <italic><tp:taxon-name><tp:taxon-name-part taxon-name-part-type="genus" reg="Apimela">Apimela</tp:taxon-name-part></tp:taxon-name></italic> Mulsant &amp; Rey and <italic><tp:taxon-name><tp:taxon-name-part taxon-name-part-type="genus" reg="Gyronycha">Gyronycha</tp:taxon-name-part></tp:taxon-name></italic> Casey from New Brunswick: description of two new species and new provincial distribution records (<tp:taxon-name><tp:taxon-name-part taxon-name-part-type="order">Coleoptera</tp:taxon-name-part></tp:taxon-name>, <tp:taxon-name><tp:taxon-name-part taxon-name-part-type="family">Staphylinidae</tp:taxon-name-part></tp:taxon-name>, <tp:taxon-name><tp:taxon-name-part taxon-name-part-type="subfamily">Aleocharinae</tp:taxon-name-part></tp:taxon-name>)</article-title><source>Zookeys</source><day>3</day><month>5</month><year>2017</year><volume>2017</volume><issue>672</issue><fpage>35</fpage><lpage>48</lpage><pub-id pub-id-type="doi">10.3897/zookeys.672.12488</pub-id></mixed-citation></tp:treatment-meta><tp:nomenclature><tp:taxon-name>
              <tp:taxon-name-part taxon-name-part-type="genus" reg="Gyronycha">Gyronycha</tp:taxon-name-part>
              <tp:taxon-name-part taxon-name-part-type="species" reg="pseudoobscura">pseudoobscura</tp:taxon-name-part>
              <object-id xmlns:xlink="http://www.w3.org/1999/xlink" content-type="zoobank" xlink:type="simple">http://zoobank.org/484B63FF-BE0A-4BBF-A0E1-8E71F0D71C49</object-id>
            </tp:taxon-name><tp:taxon-authority>Klimaszewski &amp; Webster</tp:taxon-authority><tp:taxon-status xmlns:xlink="http://www.w3.org/1999/xlink" xlink:type="simple">sp. n.</tp:taxon-status><xref ref-type="fig" rid="F4">Figs 23–26</xref><!--PageBreak--></tp:nomenclature><tp:treatment-sec sec-type="Holotype" id="SECID0EKBAG"><title>Holotype</title><p>
              <bold>(female).</bold> CANADA, New Brunswick, Restigouche Co., Jacquet River Gorge PNA, <named-content xmlns:xlink="http://www.w3.org/1999/xlink" content-type="dwc:verbatimCoordinates" xlink:type="simple"><named-content content-type="geo-json" specific-use="{&#34;type&#34;:&#34;Point&#34;,&#34;coordinates&#34;:[-66.077900,47.825700]}" id="NCID0EVBAG" xlink:type="simple">47.8257°N, 66.0779°W</named-content></named-content>, 24.V.2010, R.P. Webster coll. // partially shaded cobblestone bar near outflow of brook at Jacquet River, under cobblestones and gravel on sand (<named-content xmlns:xlink="http://www.w3.org/1999/xlink" content-type="dwc:institutional_code" xlink:type="simple">LFC</named-content>). PARATYPE: New Brunswick, Queens Co., Bayard at Nerepis River, <named-content xmlns:xlink="http://www.w3.org/1999/xlink" content-type="dwc:verbatimCoordinates" xlink:type="simple"><named-content content-type="geo-json" specific-use="{&#34;type&#34;:&#34;Point&#34;,&#34;coordinates&#34;:[-66.328000,45.442600]}" id="NCID0ECCAG" xlink:type="simple">45.4426°N, 66.3280°W</named-content></named-content>, 24.V.2008, R.P. Webster coll. // River margin, in gravel (<abbrev xmlns:xlink="http://www.w3.org/1999/xlink" xlink:title="R. Webster collection, Fredercton, New Brunswick, Canada" id="ABBRID0EHCAG" xlink:type="simple">RWC</abbrev>) 1 female.</p><fig id="F4" position="float" orientation="portrait"><label>Figures 23–26.</label><caption><p>
                  <italic><tp:taxon-name><tp:taxon-name-part taxon-name-part-type="genus" reg="Gyronycha">Gyronycha</tp:taxon-name-part> <tp:taxon-name-part taxon-name-part-type="species" reg="pseudoobscura">pseudoobscura</tp:taxon-name-part></tp:taxon-name></italic> Klimaszewski &amp; Webster (female): <bold>23</bold> habitus in dorsal view <bold>24</bold> tergite VIII <bold>25</bold> sternite VIII <bold>26</bold> spermatheca. Scale bars: 1 mm for habitus; 0.2 mm for remaining structures.</p></caption><graphic xmlns:xlink="http://www.w3.org/1999/xlink" xlink:href="zookeys-672-035-g004.jpg" position="float" orientation="portrait" xlink:type="simple" id="oo_134485.jpg"/></fig></tp:treatment-sec><tp:treatment-sec sec-type="etymology" id="SECID0ELDAG"><title>Etymology.</title><p>The name of this new species, <italic><tp:taxon-name><tp:taxon-name-part taxon-name-part-type="species" reg="pseudoobscura">pseudoobscura</tp:taxon-name-part></tp:taxon-name></italic>, derives from a similar species of <italic><tp:taxon-name><tp:taxon-name-part taxon-name-part-type="genus" reg="Gyronycha">Gyronycha</tp:taxon-name-part> <tp:taxon-name-part taxon-name-part-type="species" reg="obscura">obscura</tp:taxon-name-part></tp:taxon-name></italic> Casey described from California, USA.</p></tp:treatment-sec><tp:treatment-sec sec-type="description" id="SECID0EGEAG"><title>Description.</title><p>Body length 3.9–4.0 mm, subparallel, yellowish brown with head and pronotum and antennae dark brown, moderately glossy, forebody with fine and dense pubescence, punctation fine; head round, eyes moderately large and shorter than postocular region of head, posterior angles rounded, pubescence directed straight and obliquely anteriad; antennomeres V-X slightly elongate, head about as broad as pronotum; pronotum slightly transverse, posterior angles slightly angular; elytra elongate, at suture longer than pronotum, and about one fifth wider than pronotum, abdomen subparallel, with first visible four tergites deeply impressed basally. MALE. Unknown. FEMALE. Spermatheca with subspherical capsule, and with apical narrow, tubular and coiled apically projection, stem sinuate, with large, overlapping coils (Fig. <xref ref-type="fig" rid="F4">26</xref>); tergite VIII truncate apically (Fig. <xref ref-type="fig" rid="F4">24</xref>); sternite VIII rounded apically (Fig. <xref ref-type="fig" rid="F4">25</xref>).</p></tp:treatment-sec><tp:treatment-sec sec-type="Collection and habitat data" id="SECID0EYEAG"><title>Collection and habitat data.</title><p>The holotype was captured under cobblestones and gravel on sand on a partially shaded cobblestone bar near the outflow of a brook flowing into the Jacquet River. The paratype was captured in gravel along a river margin.</p></tp:treatment-sec><tp:treatment-sec sec-type="comments" id="SECID0E4EAG"><title>Comments.</title><p>This species is similar externally and has similar shape of spermatheca and female tergite and sternite VIII to those of <italic><tp:taxon-name><tp:taxon-name-part taxon-name-part-type="genus" reg="Gyronycha">G.</tp:taxon-name-part> <tp:taxon-name-part taxon-name-part-type="species" reg="obscura">obscura</tp:taxon-name-part></tp:taxon-name></italic> Casey. <italic><tp:taxon-name><tp:taxon-name-part taxon-name-part-type="genus" reg="Gyronycha">Gyronycha</tp:taxon-name-part> <tp:taxon-name-part taxon-name-part-type="species" reg="pseudoobscura">pseudoobscura</tp:taxon-name-part></tp:taxon-name></italic> may be distinguished from <italic><tp:taxon-name><tp:taxon-name-part taxon-name-part-type="genus" reg="Gyronycha">G.</tp:taxon-name-part> <tp:taxon-name-part taxon-name-part-type="species" reg="obscura">obscura</tp:taxon-name-part></tp:taxon-name></italic> by narrower body, dark brown color of head and pronotum (light brown in <italic><tp:taxon-name><tp:taxon-name-part taxon-name-part-type="genus" reg="Gyronycha">G.</tp:taxon-name-part> <tp:taxon-name-part taxon-name-part-type="species" reg="obscura">obscura</tp:taxon-name-part></tp:taxon-name></italic>), and the differently shaped pronotum with anterior angles rounded and strongly converging apically in apical part of the disc, while the pronotal angles are rectangular and moderately converging apically in <italic><tp:taxon-name><tp:taxon-name-part taxon-name-part-type="genus" reg="Gyronycha">G.</tp:taxon-name-part> <tp:taxon-name-part taxon-name-part-type="species" reg="obscura">obscura</tp:taxon-name-part></tp:taxon-name></italic>. The two species have allopatric distribution, and are known from remote and disjunctive localities in New Brunswick, Canada, and California, United States of America.</p><fig id="F5" position="float" orientation="portrait"><label>Figures 27–29.</label><caption><p>
                  <italic><tp:taxon-name><tp:taxon-name-part taxon-name-part-type="genus" reg="Apimela">Apimela</tp:taxon-name-part> <tp:taxon-name-part taxon-name-part-type="species" reg="macella">macella</tp:taxon-name-part></tp:taxon-name></italic> (Erichson) (type species of the genus from Europe): <bold>27</bold> habitus in dorsal view <bold>28</bold> median lobe of aedeagus in lateral view <bold>29</bold> spermatheca. Scale bars: 1 mm for habitus; 0.2 mm for remaining structures.</p></caption><graphic xmlns:xlink="http://www.w3.org/1999/xlink" xlink:href="zookeys-672-035-g005.jpg" position="float" orientation="portrait" xlink:type="simple" id="oo_134487.jpg"/></fig></tp:treatment-sec></tp:taxon-treatment>
